# Supplementary material for: Intrathecal Immunoglobulin for treatment of adult patients with tetanus: A randomized controlled 2x2 factorial trial
Source: Wellcome Open Res. 2018 Nov 5;3:58. Originally published 2018 May 16. [Version 2] doi: 10.12688/wellcomeopenres.14587.2 (PMC6372971; doi:10.12688/wellcomeopenres.14587.2)
Supplement: Supplementary file 4 [file wellcomeopenres-3-16235-s0003.tgz]

Archive with 1 entries (1 files):
- a2a7b4a8-9228-4f55-a7ba-e03ddc34bd80.zip
